# Supplementary material for: A Genome-Wide Association Study of Rib Number and Thoracolumbar Vertebra Number in a Landrace × Yorkshire Crossbred Pig Population
Source: Biology (Basel). 2025 Aug 16;14(8):1068. doi: 10.3390/biology14081068 (PMC12383743; doi:10.3390/biology14081068)
Supplement: Supplementary file 1 [file biology-14-01068-s001.zip › Table S1.csv]

	Chr	SNP	bp	A1	A2	Freq	b	se	p
1	7	7_92900999	92900999	G	A	0.477221	-0.297902	0.0462366	1.17141e-10
2	7	7_93237554	93237554	A	G	0.471526	-0.323664	0.0434706	9.65251e-14
3	7	7_93276177	93276177	A	G	0.470387	-0.315959	0.0430346	2.10474e-13
4	7	7_93291167	93291167	A	G	0.495444	0.292922	0.0425809	6.01934e-12
5	7	7_93316445	93316445	A	C	0.452164	-0.261866	0.0425742	7.70789e-10
6	7	7_93355078	93355078	C	A	0.494305	0.203899	0.0411342	7.16223e-07
7	7	7_93377412	93377412	T	C	0.451025	0.223173	0.0406147	3.90997e-08
8	7	7_94930114	94930114	A	G	0.469248	-0.297182	0.0472231	3.11093e-10
9	7	7_94968192	94968192	T	C	0.210706	-0.265257	0.0505445	1.53767e-07
10	7	7_94994179	94994179	G	A	0.410023	-0.231297	0.0443526	1.83866e-07
11	7	7_95702204	95702204	C	T	0.109339	-0.344743	0.0606898	1.34372e-08
12	7	7_95872255	95872255	C	T	0.264237	-0.254645	0.0412335	6.58758e-10
13	7	7_95949725	95949725	C	A	0.351936	0.259392	0.0438431	3.2913e-09
14	7	7_97126583	97126583	G	A	0.420273	0.2745	0.0393772	3.14619e-12
15	7	7_97147161	97147161	T	C	0.48861	-0.489177	0.0441005	1.36697e-28
16	7	7_97188626	97188626	C	T	0.150342	-0.444663	0.0586957	3.57142e-14
17	7	7_97247184	97247184	A	G	0.150342	-0.444663	0.0586957	3.57142e-14
18	7	7_97310693	97310693	C	T	0.154897	-0.421801	0.0575622	2.34073e-13
19	7	7_97347282	97347282	T	C	0.340547	-0.311401	0.0423564	1.95403e-13
20	7	7_97394296	97394296	G	T	0.341686	-0.304221	0.0420668	4.76402e-13
21	7	7_97427849	97427849	T	C	0.342825	-0.307199	0.0418557	2.14421e-13
22	7	7_97442733	97442733	T	C	0.334852	-0.26749	0.0414869	1.13647e-10
23	7	7_97482101	97482101	C	A	0.329157	-0.293652	0.0427349	6.35407e-12
24	7	7_97575068	97575068	A	G	0.405467	-0.648187	0.0437394	1.09939e-49
25	7	7_97595573	97595573	A	G	0.410023	-0.655898	0.0437118	6.8037e-51
26	7	7_97614602	97614602	A	C	0.412301	-0.654355	0.0436052	6.67117e-51
27	7	7_97680355	97680355	G	A	0.496583	0.371602	0.0404669	4.19768e-20
28	7	7_97732109	97732109	T	C	0.269932	-0.383295	0.0436413	1.59392e-18
29	7	7_97779063	97779063	T	G	0.496583	0.380196	0.0406554	8.62875e-21
30	7	7_97872646	97872646	T	C	0.312073	-0.437603	0.0449075	1.94665e-22
31	7	7_97881096	97881096	A	G	0.383827	-0.227199	0.0394865	8.72349e-09
32	7	7_98344091	98344091	A	G	0.378132	0.224647	0.0440535	3.40699e-07
33	7	7_98729229	98729229	A	C	0.238041	-0.32734	0.0472071	4.0875e-12
34	7	7_100036339	100036339	A	G	0.127563	-0.315873	0.0621032	3.65189e-07
35	7	7_100048503	100048503	A	G	0.127563	-0.315873	0.0621032	3.65189e-07
