# Supplementary material for: A Genome-Wide Association Study of Rib Number and Thoracolumbar Vertebra Number in a Landrace × Yorkshire Crossbred Pig Population
Source: Biology (Basel). 2025 Aug 16;14(8):1068. doi: 10.3390/biology14081068 (PMC12383743; doi:10.3390/biology14081068)
Supplement: Supplementary file 1 [file biology-14-01068-s001.zip › Table S2.csv]

	Chr	SNP	bp	A1	A2	Freq	b	se	p
1	7	7_92317462	92317462	A	C	0.472665	-0.232762	0.0416474	2.28558e-08
2	7	7_92900999	92900999	G	A	0.477221	-0.288528	0.045172	1.68818e-10
3	7	7_93130604	93130604	A	G	0.42369	-0.212585	0.0430504	7.89038e-07
4	7	7_93237554	93237554	A	G	0.471526	-0.320554	0.0424396	4.24707e-14
5	7	7_93276177	93276177	A	G	0.470387	-0.31416	0.0420628	8.09206e-14
6	7	7_93291167	93291167	A	G	0.495444	0.310386	0.0416341	8.98152e-14
7	7	7_93316445	93316445	A	C	0.452164	-0.292849	0.0416773	2.11647e-12
8	7	7_93355078	93355078	C	A	0.494305	0.19826	0.0402354	8.32885e-07
9	7	7_93377412	93377412	T	C	0.451025	0.200274	0.0397401	4.66515e-07
10	7	7_94822145	94822145	A	G	0.0523918	-0.408849	0.0813457	5.00642e-07
11	7	7_94930114	94930114	A	G	0.469248	-0.315432	0.0460167	7.14433e-12
12	7	7_94968192	94968192	T	C	0.210706	-0.265263	0.0495658	8.71154e-08
13	7	7_94994179	94994179	G	A	0.410023	-0.238468	0.0433195	3.6945e-08
14	7	7_95702204	95702204	C	T	0.109339	-0.298723	0.059714	5.65734e-07
15	7	7_95872255	95872255	C	T	0.264237	-0.222573	0.0405635	4.0876e-08
16	7	7_95949725	95949725	C	A	0.351936	0.254196	0.0429033	3.12575e-09
17	7	7_97126583	97126583	G	A	0.420273	0.261074	0.0385284	1.23429e-11
18	7	7_97147161	97147161	T	C	0.48861	-0.459165	0.0431086	1.71848e-26
19	7	7_97188626	97188626	C	T	0.150342	-0.379584	0.0575087	4.0988e-11
20	7	7_97247184	97247184	A	G	0.150342	-0.379584	0.0575087	4.0988e-11
21	7	7_97310693	97310693	C	T	0.154897	-0.358194	0.0564117	2.15801e-10
22	7	7_97347282	97347282	T	C	0.340547	-0.274514	0.0414421	3.49534e-11
23	7	7_97394296	97394296	G	T	0.341686	-0.261072	0.041158	2.25112e-10
24	7	7_97427849	97427849	T	C	0.342825	-0.271851	0.0409526	3.17564e-11
25	7	7_97442733	97442733	T	C	0.334852	-0.219853	0.0405805	6.03708e-08
26	7	7_97482101	97482101	C	A	0.329157	-0.250318	0.0418093	2.13575e-09
27	7	7_97575068	97575068	A	G	0.405467	-0.591381	0.0428297	2.2896e-43
28	7	7_97595573	97595573	A	G	0.410023	-0.600336	0.0427919	1.03316e-44
29	7	7_97614602	97614602	A	C	0.412301	-0.598353	0.0426877	1.22705e-44
30	7	7_97680355	97680355	G	A	0.496583	0.342773	0.039811	7.30608e-18
31	7	7_97732109	97732109	T	C	0.269932	-0.32755	0.0428413	2.07868e-14
32	7	7_97779063	97779063	T	G	0.496583	0.356438	0.0400027	5.0879e-19
33	7	7_97872646	97872646	T	C	0.312073	-0.445642	0.0440153	4.29256e-24
34	7	7_97881096	97881096	A	G	0.383827	-0.196658	0.0386952	3.73001e-07
35	7	7_98344091	98344091	A	G	0.378132	0.234085	0.0432166	6.07556e-08
36	7	7_98729229	98729229	A	C	0.238041	-0.311555	0.0462256	1.58523e-11
37	7	7_100036339	100036339	A	G	0.127563	-0.347605	0.0607184	1.03515e-08
38	7	7_100048503	100048503	A	G	0.127563	-0.347605	0.0607184	1.03515e-08
